# Supplementary material for: Identification and Antimicrobial Susceptibility of Mycoplasma capricolum subsp. capripneumoniae Isolates from China During 2024–2025
Source: Vet Sci. 2026 Feb 27;13(3):229. doi: 10.3390/vetsci13030229 (PMC13029853; doi:10.3390/vetsci13030229)
Supplement: Supplementary file 1 [file vetsci-13-00229-s001.zip]

Archive with 3 entries (3 files):
- Supplemental Table S1 The table of MCCP isolates information.xlsx
- Supplemental Table S2 The table of reference MCCP strains and MCCP isolates information analysed in this study and corresponding to MLSA types.xlsx
- Supplemental Table S3 The MIC values for each drug against every strain.xlsx
