# Supplementary material for: Identification and Antimicrobial Susceptibility of Mycoplasma capricolum subsp. capripneumoniae Isolates from China During 2024–2025
Source: Vet Sci. 2026 Feb 27;13(3):229. doi: 10.3390/vetsci13030229 (PMC13029853; doi:10.3390/vetsci13030229)
Supplement: Supplementary file 1 [file vetsci-13-00229-s001.zip › Supplemental Table S1 The table of MCCP isolates information.xlsx]

## Sheet: Sheet2
Year	Regions	Animal	Sample type	MCCP isolates
2024	Anhui	Goat	Lung	MCCP-AH-2024-1
2024	Anhui	Goat	Lung	MCCP-AH-2024-2
2024	Anhui	Goat	Lung	MCCP-AH-2024-3
2024	Jiangsu	Goat	Lung	MCCP-JS-2024-1
2024	Shandong	Goat	Lung	MCCP-SD-2024-1
2024	Shandong	Goat	Lung	MCCP-SD-2024-2
2024	Shandong	Goat	pleural effusion	MCCP-SD-2024-3
2024	Shandong	Goat	Nasal swab	MCCP-SD-2024-4
2024	Shandong	Goat	Tracheal swab	MCCP-SD-2024-5
2024	Henan	Goat	Lung	MCCP-HeN-2024-1
2024	Henan	Goat	Lung	MCCP-HeN-2024-2
2024	Henan	Goat	Nasal swab	MCCP-HeN-2024-3
2024	Jiangsu	Goat	Lung	MCCP-JS-2024-2
2024	Jiangsu	Goat	Lung	MCCP-JS-2024-3
2024	Jiangsu	Goat	Lung	MCCP-JS-2024-4
2024	Jiangsu	Goat	Lung	MCCP-JS-2024-5
2024	Xinjiang	Goat	Lung	MCCP-XJ-2024-1
2024	Xinjiang	Goat	Lung	MCCP-XJ-2024-2
2024	Xinjiang	Goat	Lung	MCCP-XJ-2024-3
2025	Anhui	Goat	Lung	MCCP-AH-2025-4
2025	Anhui	Goat	Lung	MCCP-AH-2025-5
2025	Hebei	Goat	Lung	MCCP-HeB-2025-1
2025	Hebei	Goat	Lung	MCCP-HeB-2025-2
2025	Hebei	Goat	Lung	MCCP-HeB-2025-3
2025	Jiangsu	Goat	Lung	MCCP-JS-2025-6
2025	Shanghai	Goat	pleural effusion	MCCP-SH-2025-1
2025	Shanghai	Goat	Lung	MCCP-SH-2025-2
2025	Zhejiang	Goat	Lung	MCCP-ZJ-2025-1
2025	Jiangsu	Goat	Lung	MCCP-JS-2025-7
2025	Jiangsu	Goat	Lung	MCCP-JS-2025-8
2025	Jiangsu	Goat	Lung	MCCP-JS-2025-9
2025	Jiangsu	Goat	Lung	MCCP-JS-2025-10
2025	Jiangsu	Goat	Lung	MCCP-JS-2025-11
2025	Xinjiang	Goat	Lung	MCCP-XJ-2025-4
