# Supplementary material for: Identification and Antimicrobial Susceptibility of Mycoplasma capricolum subsp. capripneumoniae Isolates from China During 2024–2025
Source: Vet Sci. 2026 Feb 27;13(3):229. doi: 10.3390/vetsci13030229 (PMC13029853; doi:10.3390/vetsci13030229)
Supplement: Supplementary file 1 [file vetsci-13-00229-s001.zip › Supplemental Table S2 The table of reference MCCP strains and MCCP isolates information analysed in this study and corresponding to MLSA types.xlsx]

## Sheet: Sheet1
Strain	Year	Country	Host	Domestic/ Wild	Genbank No.	MLSA
04012	2004	Qatar	Capra aegagrus	wild	CP040917	1-010
13092	2013	United Arab Emirates	Gazella marica	wild	ND	1-011
ILRl181	2012	Kenya	Capra hircus	domestic	LN515399	1-030
14020	2013	Tanzania	Capra hircus	domestic	ND	1-040
05021	2004	Sudan	Capra hircus	domestic	CP041700	2-010
95043	1995	Niger	Capra hircus	domestic	CP041705	2-020
M1601	2007	China	Capra hircus	domestic	CP017125	3-010
033C1	2007	Turkey	Capra hircus	domestic	CP041712	4-010
7/2	1988	Oman	Capra hircus	domestic	CP041701	4-020
Erer	1997	Ethiopia	Capra hircus	domestic	CP041706	5-010
AMRC-C758	1981	Sudan	Capra hircus	domestic	CP041711	5-020
F38	1976	Kenya	Capra hircus	domestic	LN515398	5-030
94029-C5	1994	Oman	Capra hircus	domestic	CP041709	5-040
2/90	1991	Ethiopia	Capra hircus	domestic	CP041710	5-050
9231-Abomsa	1982	Ethiopia	Capra hircus	domestic	LM995445	5-060
1303-SF	2013	China	Ovis aries	wild	ND	6-010
SD	2006	China	Capra hircus	domestic	ND	6-020
87001	1958	China	Capra hircus	domestic	LM995445	6-030
zly1402F	2014	China	Pantholops hodgsonii	wild	CP101367	6-040
zly1309F	2013	China	Pantholops hodgsonii	wild	CP019061	6-050
Gilgit	2019	Pakistan	Capra hircus	domestic	ND	7-010
MCCP-JS-2024-3	2024	China	Capra hircus	domestic	ND	1-010
MCCP-SD-2024-1	2024	China	Capra hircus	domestic	ND	1-010
MCCP-XJ-2024-2	2024	China	Capra hircus	domestic	ND	1-010
The ones in bold are the isolates in this study. ND indicates Not Determined.
