# Supplementary material for: Identification and Antimicrobial Susceptibility of Mycoplasma capricolum subsp. capripneumoniae Isolates from China During 2024–2025
Source: Vet Sci. 2026 Feb 27;13(3):229. doi: 10.3390/vetsci13030229 (PMC13029853; doi:10.3390/vetsci13030229)
Supplement: Supplementary file 1 [file vetsci-13-00229-s001.zip › Supplemental Table S3 The MIC values for each drug against every strain.xlsx]

## Sheet: Sheet1
Strain	MIC value (μg/mL)
	Ciprofloxacin	Enrofloxacin	Florfenicol	Doxycycline	Tiamulin	Lincomycin	Tylosin	Tilmicosin	Tylvalosin
MCCP-AH-2024-1	0.25	0.25	1	0.125	0.0625	1	<0.008	<0.03125	0.0625
MCCP-AH-2024-2	0.25	0.125	1	0.25	0.0625	1	0.015625	4	0.25
MCCP-AH-2024-3	0.25	0.125	1	0.125	0.0625	1	0.015625	0.5	0.25
MCCP-JS-2024-1	0.25	0.125	1	0.125	0.0625	1	0.015625	<0.03125	0.25
MCCP-SD-2024-1	0.25	0.125	1	0.125	0.0625	1	0.015625	0.5	0.0625
MCCP-SD-2024-2	0.25	0.125	1	0.125	0.0625	1	0.015625	4	0.25
MCCP-SD-2024-3	0.25	0.25	1	0.25	0.0625	1	0.015625	2	0.25
MCCP-SD-2024-4	0.25	0.125	1	0.125	0.0625	1	0.015625	2	0.25
MCCP-HeN-2024-1	0.25	0.125	1	0.25	0.0625	1	<0.008	<0.03125	0.0625
MCCP-HeN-2024-2	0.25	0.125	2	0.125	0.5	16	0.25	8	0.5
MCCP-JS-2024-2	0.25	0.25	2	0.125	0.5	32	0.25	8	0.5
MCCP-JS-2024-3	0.25	0.25	1	0.125	0.125	1	0.125	4	0.25
MCCP-JS-2024-4	0.25	0.125	0.5	0.125	0.125	1	0.125	2	0.25
MCCP-XJ-2024-1	0.25	0.125	1	0.125	0.03125	1	0.015625	0.5	0.25
MCCP-XJ-2024-2	0.25	0.125	1	0.5	0.25	16	0.25	8	0.5
MCCP-XJ-2024-3	0.25	0.125	1	0.125	0.0625	1	0.015625	2	0.25
MCCP-AH-2025-4	0.25	0.125	1	0.125	0.25	16	0.25	2	0.25
MCCP-AH-2025-5	0.25	0.125	1	0.5	0.0625	1	0.015625	2	0.25
MCCP-HeB-2025-1	0.25	0.25	0.5	0.25	0.0625	1	0.015625	2	0.25
MCCP-JS-2025-6	0.25	0.125	2	0.25	0.5	32	0.5	8	0.25
MCCP-SH-2025-1	0.5	0.125	2	0.25	0.5	16	0.25	4	0.5
MCCP-ZJ-2025-1	0.125	0.125	2	0.25	0.25	16	0.25	2	0.25
MCCP-JS-2025-7	0.125	0.125	2	0.25	0.25	8	0.25	0.5	0.25
MCCP-JS-2025-8	0.25	0.125	2	0.5	0.0625	1	0.015625	<0.03125	0.0625
MCCP-XJ-2025-4	0.25	0.125	4	0.25	0.5	16	0.25	2	0.25
87001	0.25	0.125	2	0.25	0.125	1	0.0625	<0.03125	0.125
